# Supplementary material for: Metagenomic Exploration Uncovers Several Novel ‘Candidatus’ Species Involved in Acetate Metabolism in High‐Ammonia Thermophilic Biogas Processes
Source: Microb Biotechnol. 2025 Mar 24;18(3):e70133. doi: 10.1111/1751-7915.70133 (PMC11932165; doi:10.1111/1751-7915.70133)
Supplement: Supplementary file 2 — Table S1. Completeness and contamination information for all bins recovered. The relative abundance of each bin was calculated from the number of mapped reads to the bin over total reads. [file MBT2-18-e70133-s005.xlsx]

## Sheet: Bin genomic information
Supplementary Table 1
BINS	Completeness	Contamination	Mapped Reads	Percent Mapped reads
R1.1	69.99	1.57	96760	0.316
R1.2	73.57	1.69	215412	0.704
R1.3	75	0	6953718	22.724
R1.4	12.5	0	91439	0.299
R1.5	98.37	7.19	321317	1.05
R1.6	97.37	0.73	381088	1.245
R1.7	95.1	0.98	481031	1.572
R1.8	94.06	0.96	229766	0.751
R1.9	91.61	1.75	347995	1.137
R1.10	24.54	16.2	3310423	10.818
R1.11	82.85	3.92	133562	0.436
R1.12	94.12	1.01	213291	0.697
R1.13	78.05	5.65	110131	0.36
R1.14	30.67	0	44310	0.145
R1.15	87.98	0.61	182142	0.595
R1.16	87.29	2.54	499959	1.634
R1.17	92.46	2.57	130809	0.427
R1.18	96.5	77.16	535621	1.75
R1.19	0	0	23222	0.076
R1.20	0	0	15563	0.051
R1.21	91.5	2.82	1777453	5.808
R1.22	90.2	0.98	993711	3.247
R1.23	0	0	26050	0.085
R1.24	95.95	1.67	1778468	5.812
R1.25	97.19	0.51	433645	1.417
R1.26	90.26	0.99	151125	0.494
R1.27	100	0	240419	0.786
R1.28	28.76	0	16778	0.055
R1.29	91.18	0.65	220585	0.721
R1.30	66.67	1.33	98819	0.323
R1.31	79.82	6.64	101163	0.331
R1.32	92.57	5.06	373108	1.219
R1.33	91.28	1.78	72883	0.238
			Mapped Reads	Percent Mapped reads
R2.1	90.26	1.98	335954	1.377
R2.2	21.38	0	27274	0.112
R2.3	95.36	1.64	140988	0.578
R2.4	40.04	0	15297	0.063
R2.5	83.74	0	361503	1.481
R2.6	32.76	1.72	16707	0.068
R2.7	42.59	2.01	45400	0.186
R2.8	72.41	0	1286120	5.27
R2.9	94.23	4.81	267310	1.095
R2.10	98.31	0	130969	0.537
R2.11	92.16	2.05	148852	0.61
R2.12	14.04	0	17427	0.071
R2.13	98.37	0	811222	3.324
R2.14	92.92	2.31	203806	0.835
R2.15	89.62	0	823258	3.373
R2.16	0	0	82130	0.337
R2.17	82.76	0.86	303116	1.242
R2.18	94.83	0	4886032	20.02
R2.19	13.79	0	8157	0.033
R2.20	64.48	5.24	98373	0.403
R2.21	81.87	1.41	93197	0.382
R2.22	47.37	0	61020	0.25
R2.23	14.91	5.26	107044	0.439
R2.24	13.08	1.75	8958	0.037
R2.25	50.41	2.25	23968	0.098
R2.26	91.35	0.96	470049	1.926
R2.27	69.83	0	847227	3.471
R2.28	90.91	1.05	115905	0.475
R2.29	97.37	3.36	308489	1.264
R2.30	91.18	0.49	730171	2.992
R2.31	49.22	0	172278	0.706
R2.32	90.52	0.71	353078	1.447
R2.33	96.43	0.71	1117227	4.578
R2.34	8.62	0	8333	0.034
			Mapped Reads	Percent Mapped reads
R3.1	89.37	1.16	103112	0.418
R3.2	61.6	0.56	50004	0.203
R3.3	8.33	0	21087	0.085
R3.4	39.33	0	46521	0.188
R3.5	0	0	51446	0.208
R3.6	27.97	0	24097	0.098
R3.7	22.43	0	16205	0.066
R3.8	88.52	1.61	95052	0.385
R3.9	52	1.44	35620	0.144
R3.10	94.04	2.82	2326656	9.425
R3.11	89.84	0.7	334289	1.354
R3.12	90.81	16.41	564950	2.288
R3.13	96.77	1.61	238440	0.966
R3.14	60.83	0	295277	1.196
R3.15	84.13	3.39	286811	1.162
R3.16	100	1.69	136123	0.551
R3.17	6.9	0	10189	0.041
R3.18	99.45	0	287370	1.164
R3.19	82.59	2.46	123134	0.499
R3.20	12.07	0	11681	0.047
R3.21	71.03	0	88631	0.359
R3.22	31.71	0	29012	0.118
R3.23	0	0	15903	0.064
R3.24	64.4	0.08	59394	0.241
R3.25	8.33	0	106478	0.431
R3.26	93.36	0.98	158090	0.64
R3.27	81.03	80.17	306282	1.241
R3.28	98.58	0.8	213954	0.867
R3.29	59.83	0	57260	0.232
R3.30	91.18	0.49	485761	1.968
R3.31	72.41	2.59	139231	0.564
R3.32	96.43	1.67	3800740	15.396
R3.33	90.35	7.22	130145	0.527
R3.34	42.17	1.12	25780	0.104
R3.35	90.26	0.99	273710	1.109
R3.36	83.85	0.45	99115	0.401
R3.37	94.23	1.92	774406	3.137
R3.38	97.41	0.58	343089	1.39
R3.39	12.23	0	15253	0.062
R3.40	74.65	25	125107	0.507
R3.41	100	0.67	259819	1.052
R3.42	97.88	0	279231	3.086

## Sheet: Description
Table S1. Completeness and contamination information for all bins recovered. The relative abundance of each bin was calculated from the number of mapped reads to the bin over total reads.
