# Supplementary material for: Metagenomic Exploration Uncovers Several Novel ‘Candidatus’ Species Involved in Acetate Metabolism in High‐Ammonia Thermophilic Biogas Processes
Source: Microb Biotechnol. 2025 Mar 24;18(3):e70133. doi: 10.1111/1751-7915.70133 (PMC11932165; doi:10.1111/1751-7915.70133)
Supplement: Supplementary file 3 — Table S2. Bin classification from GTDB‐tk analysis. [file MBT2-18-e70133-s003.xlsx]

## Sheet: Bin Classifications
Supplementary Table 2
BINS	Classification
	Domain	Phylum	Class	Order	Family	Genus	Species
R1.1	Bacteria	Firmicutes_A	Clostridia	Acetivibrionales	Acetivibrionaceae	Herbivorax	Herbivorax saccincola
R1.2	Bacteria	Synergistota	Synergistia	Synergistales	Acetomicrobiaceae	Acetomicrobium	Acetomicrobium sp012518015
R1.3	Bacteria	Thermotogota	Thermotogae	Petrotogales	Petrotogaceae	Defluviitoga	Defluviitoga tunisiensis
R1.4	Bacteria	Firmicutes_A	Clostridia	Tissierellales	Tepidimicrobiaceae	JAAYFE01	JAAYFE01 sp012735405
R1.5	Archaea	Halobacteriota	Methanomicrobia	Methanomicrobiales	Methanoculleaceae	Methanoculleus	Methanoculleus thermohydrogenotrophicum
R1.6	Bacteria	Firmicutes_F	Halanaerobiia	Halanaerobiales	DTU029	DTU029	DTU029 sp001512435
R1.7	Bacteria	Firmicutes_G	SHA-98	DTU014	DTU014	DTU014	DTU014 sp900016865
R1.8	Bacteria	Firmicutes_A	Thermosediminibacteria	Thermosediminibacterales	Tepidanaerobacteraceae	DTU063	DTU063 sp001512695
R1.9	Bacteria	Firmicutes_A	Clostridia	Acetivibrionales	Acetivibrionaceae	DTU013	DTU013 sp002385815
R1.10	Bacteria	Thermotogota	Thermotogae	Petrotogales	Petrotogaceae	Defluviitoga	Defluviitoga tunisiensis
R1.11	Bacteria	Firmicutes_A	Mahellia_A	Caldicoprobacterales	Caldicoprobacteraceae	DTU074	DTU074 sp001513505
R1.12	Bacteria	Firmicutes_G	DTU065	DTU065	DTU065	DTU065	DTU065 sp001512545
R1.13	Bacteria	Firmicutes_A	Mahellia_A	Caldicoprobacterales	UBA3941	JAAYGY01
R1.14	Bacteria	Firmicutes	Bacilli	ML615J-28	CAG-698	DUOT01	DUOT01 sp012838705
R1.15	Bacteria	Bacteroidota	Bacteroidia	Bacteroidales	Dysgonomonadaceae	UBA4179	UBA4179 sp002381125
R1.16	Bacteria	Firmicutes_G	Limnochordia	DTU010	DTU012	DTU012	DTU012 sp900019385
R1.17	Bacteria	Firmicutes_G	UBA4882	UBA10575	UBA3943	UBA3943	UBA3943 sp002385625
R1.18	Bacteria	Firmicutes_A	Clostridia	Tissierellales	Tepidimicrobiaceae	Keratinibaculum
R1.19	N/A	N/A	N/A	N/A	N/A	N/A	N/A
R1.20	N/A	N/A	N/A	N/A	N/A	N/A	N/A
R1.21	Bacteria	Firmicutes_G	Limnochordia	DTU010	DTU010	DTU010	DTU010 sp002391385
R1.22	Bacteria	Firmicutes_G	SHA-98	UBA4971	UBA4971	UBA4971	UBA4971 sp900019985
R1.23	N/A	N/A	N/A	N/A	N/A	N/A	N/A
R1.24	Bacteria	Bacteroidota	Bacteroidia	Bacteroidales	DTU049	DTU049	DTU049 sp001512885
R1.25	Bacteria	Firmicutes_B	Syntrophomonadia	Syntrophomonadales	Syntrophomonadaceae	DTU018	DTU018 sp001513155
R1.26	Bacteria	Firmicutes_E	DTU015	D8A-2	D2	DTU015	DTU015 sp001513185
R1.27	Archaea	Methanobacteriota	Methanobacteria	Methanobacteriales	Methanothermobacteraceae	Methanothermobacter	Methanothermobacter wolfei
R1.28	Bacteria	Caldatribacteriota	Caldatribacteriia	Caldatribacteriales	Caldatribacteriaceae	UBA3950	UBA3950 sp002385475
R1.29	Archaea	Halobacteriota	Methanomicrobia	Methanomicrobiales	Methanoculleaceae	Methanoculleus	Methanoculleus thermophilus
R1.30	Bacteria	Firmicutes	Bacilli	ML615J-28	CAG-698	DUOT01	DUOT01 sp012838705
R1.31	Bacteria	Firmicutes_A	Clostridia	Tissierellales	Tissierellaceae	JAAYFT01	JAAYFT01 sp012728125
R1.32	Bacteria	Firmicutes_B	Syntrophomonadia	Thermacetogeniales	Thermacetogeniaceae	DTU068	DTU068 sp001513545
R1.33	Bacteria	Firmicutes	Bacilli	ML615J-28	CAG-698	DTU067	DTU067 sp001512995
	Classification
	Domain	Phylum	Class	Order	Family	Genus	Species
R2.1	Bacteria	Firmicutes_E	DTU015	D8A-2	D2	DTU015	DTU015 sp001513185
R2.2	Bacteria	Firmicutes_A	Mahellia_A	Caldicoprobacterales	Caldicoprobacteraceae	DTU074	DTU074 sp001513505
R2.3	Bacteria	Bacteroidota	Bacteroidia	Bacteroidales	Dysgonomonadaceae	UBA4179	UBA4179 sp002381125
R2.4	Bacteria	Firmicutes	Bacilli	ML615J-28	CAG-698	DTU067	DTU067 sp001512995
R2.5	Bacteria	Synergistota	Synergistia	Synergistales	Acetomicrobiaceae	Acetomicrobium	Acetomicrobium sp012518015
R2.6	Bacteria	Firmicutes_B	Peptococcia	DRI-13	DTU073	DTU073	DTU073 sp001512665
R2.7	Bacteria	Firmicutes_A	Clostridia	Acetivibrionales	Acetivibrionaceae	Herbivorax	Herbivorax saccincola
R2.8	Bacteria	Firmicutes_G	Limnochordia	DTU010	DTU010	DTU010	DTU010 sp002391385
R2.9	Bacteria	Firmicutes_G	Limnochordia	DTU010	DTU012	DTU012	DTU012 sp900019385
R2.10	Bacteria	Caldatribacteriota	Caldatribacteriia	Caldatribacteriales	Caldatribacteriaceae	UBA3950	UBA3950 sp002385475
R2.11	Bacteria	Firmicutes_G	SHA-98	DTU014	DTU014	DTU014	DTU014 sp900016865
R2.12	Bacteria	Firmicutes_G	DTU065	DTU065	DTU065	DTU065	DTU065 sp001512545
R2.13	Archaea	Halobacteriota	Methanomicrobia	Methanomicrobiales	Methanoculleaceae	Methanoculleus	Methanoculleus thermohydrogenotrophicum
R2.14	Bacteria	Firmicutes_B	Syntrophomonadia	Syntrophomonadales	Syntrophomonadaceae	DTU018	DTU018 sp003444615
R2.15	Bacteria	Firmicutes_D	Dethiobacteria	DTU022	DTU022	JAAZPQ01	JAAZPQ01 sp012797175
R2.16	N/A	N/A	N/A	N/A	N/A	N/A	N/A
R2.17	Bacteria	Firmicutes_A	Clostridia	Tissierellales	Tepidimicrobiaceae	Keratinibaculum
R2.18	Bacteria	Thermotogota	Thermotogae	Petrotogales	Petrotogaceae	Defluviitoga
R2.19	N/A	N/A	N/A	N/A	N/A	N/A	N/A
R2.20	Bacteria	Firmicutes_A	Clostridia	Tissierellales	Tepidimicrobiaceae	JAAYFE01
R2.21	Bacteria	Firmicutes_G	UBA4882	UBA10575	UBA3943	UBA3943	UBA3943 sp002385625
R2.22	Bacteria	Firmicutes	Bacilli	ML615J-28	CAG-698	UBA3946	UBA3946 sp002385755
R2.23	N/A	N/A	N/A	N/A	N/A	N/A	N/A
R2.24	Bacteria	Firmicutes	Bacilli	ML615J-28	CAG-698	DTU056	DTU056 sp001512985
R2.25	Bacteria	Firmicutes	Bacilli	RF39	UBA660
R2.26	Bacteria	Firmicutes_A	Thermosediminibacteria	Thermosediminibacterales	Tepidanaerobacteraceae	DTU063	DTU063 sp001512695
R2.27	Bacteria	Thermotogota	Thermotogae	Petrotogales	Petrotogaceae	Defluviitoga	Defluviitoga tunisiensis
R2.28	Bacteria	Firmicutes_A	Clostridia	Acetivibrionales	Acetivibrionaceae	DTU013	DTU013 sp002385815
R2.29	Bacteria	Firmicutes_F	Halanaerobiia	Halanaerobiales	DTU029	DTU029	DTU029 sp001512435
R2.30	Bacteria	Firmicutes_G	SHA-98	UBA4971	UBA4971	UBA4971	UBA4971 sp900019985
R2.31	Bacteria	Firmicutes	Bacilli	ML615J-28	CAG-698	UBA3946	UBA3946 sp002385755
R2.32	Bacteria	Firmicutes_B	Syntrophomonadia	Thermacetogeniales	Thermacetogeniaceae	DTU068	DTU068 sp001513545
R2.33	Bacteria	Bacteroidota	Bacteroidia	Bacteroidales	DTU049	DTU049	DTU049 sp001512885
R2.34	N/A	N/A	N/A	N/A	N/A	N/A	N/A
	Classification
	Domain	Phylum	Class	Order	Family	Genus	Species
R3.1	Bacteria	Firmicutes_A	Clostridia	Oscillospirales	CAG-272	DTU064	DTU064 sp001513385
R3.2	Bacteria	Firmicutes_A	Clostridia	Oscillospirales	Acutalibacteraceae	DTU053	DTU053 sp001512765
R3.3	N/A	N/A	N/A	N/A	N/A	N/A	N/A
R3.4	Bacteria	Firmicutes	Bacilli	ML615J-28	CAG-698	UBA3946	UBA3946 sp002385755
R3.5	N/A	N/A	N/A	N/A	N/A	N/A	N/A
R3.6	Bacteria	Actinobacteriota	Actinomycetia	Mycobacteriales	Mycobacteriaceae	Corynebacterium	Corynebacterium xerosis
R3.7	Archaea	Methanobacteriota	Methanobacteria	Methanobacteriales	Methanobacteriaceae	Methanobacterium	Methanobacterium sp000499765
R3.8	Bacteria	Firmicutes_F	Halanaerobiia	Halanaerobiales	DTU029	DTU029	DTU029 sp001512435
R3.9	Bacteria	Firmicutes	Bacilli	ML615J-28	CAG-698	UBA3946	UBA3946 sp002385755
R3.10	Bacteria	Firmicutes_G	Limnochordia	DTU010	DTU010	DTU010	DTU010 sp002391385
R3.11	Bacteria	Firmicutes_A	Clostridia	Acetivibrionales	Acetivibrionaceae	DTU013	DTU013 sp002386045
R3.12	Bacteria	Firmicutes_A	Clostridia	Clostridiales	Clostridiaceae	Clostridium	Clostridium sp000435835
R3.13	Bacteria	Firmicutes_A	Mahellia_A	Caldicoprobacterales	Caldicoprobacteraceae	DTU074	DTU074 sp002385885
R3.14	Bacteria	Firmicutes_A	Clostridia	Clostridiales	Clostridiaceae	Clostridium	Clostridium sp900543325
R3.15	Bacteria	Synergistota	Synergistia	Synergistales	Acetomicrobiaceae	Acetomicrobium	Acetomicrobium sp012518015
R3.16	Bacteria	Caldatribacteriota	Caldatribacteriia	Caldatribacteriales	Caldatribacteriaceae	UBA3950	UBA3950 sp002385475
R3.17	N/A	N/A	N/A	N/A	N/A	N/A	N/A
R3.18	Bacteria	Bacteroidota	Bacteroidia	Bacteroidales	Dysgonomonadaceae	UBA4179	UBA4179 sp002381125
R3.19	Bacteria	Thermotogota	Thermotogae	Petrotogales	Petrotogaceae	Defluviitoga	Defluviitoga tunisiensis
R3.20	Bacteria	Firmicutes_A	Thermosediminibacteria	Thermosediminibacterales	Tepidanaerobacteraceae	DTU063	DTU063 sp001512695
R3.21	Bacteria	Firmicutes	Bacilli	Haloplasmatales_A	Turicibacteraceae	Turicibacter	Turicibacter sp001543345
R3.22	Bacteria	Firmicutes_A	Mahellia_A	Caldicoprobacterales	DTU083	DTU083	DTU083 sp001512915
R3.23	N/A	N/A	N/A	N/A	N/A	N/A	N/A
R3.24	Bacteria	DTU030	DTU030	DTU030	DTU030	DTU030	DTU030 sp001513125
R3.25	Bacteria	Firmicutes_A	Clostridia	Clostridiales	Clostridiaceae	Clostridium	Clostridium sp000435835
R3.26	Bacteria	Firmicutes_G	SHA-98	DTU014	DTU014	DTU014	DTU014 sp900016865
R3.27	Bacteria	Firmicutes_A	Clostridia	Peptostreptococcales	Peptostreptococcaceae
R3.28	Archaea	Methanobacteriota	Methanobacteria	Methanobacteriales	Methanothermobacteraceae	Methanothermobacter	Methanothermobacter wolfei
R3.29	Bacteria	Firmicutes_G	DTU065	DTU065	DTU065	DTU065	DTU065 sp001512545
R3.30	Bacteria	Firmicutes_G	SHA-98	UBA4971	UBA4971	UBA4971	UBA4971 sp900019985
R3.31	Bacteria	Firmicutes_G	Limnochordia	DTU010	DTU012	DTU012	DTU012 sp012521805
R3.32	Bacteria	Bacteroidota	Bacteroidia	Bacteroidales	DTU049	DTU049	DTU049 sp001512885
R3.33	Bacteria	Firmicutes_B	Syntrophomonadia	Syntrophomonadales	Syntrophomonadaceae	DTU018	DTU018 sp001513155
R3.34	Bacteria	Firmicutes_B	Syntrophomonadia	Syntrophomonadales	Syntrophomonadaceae	DTU019	DTU019 sp001512785
R3.35	Bacteria	Firmicutes_E	DTU015	D8A-2	D2	DTU015	DTU015 sp001513185
R3.36	Bacteria	Firmicutes_D	Dethiobacteria	Dethiobacterales	Dethiobacteraceae	DTU027	DTU027 sp002385745
R3.37	Bacteria	Firmicutes_G	Limnochordia	DTU010	DTU012	DTU012	DTU012 sp900019385
R3.38	Bacteria	Firmicutes_B	Syntrophomonadia	Syntrophomonadales	DTU052	DTU052	DTU052 sp001512495
R3.39	Bacteria	Firmicutes_D	Dethiobacteria	DTU022	DTU022	DTU022	DTU022 sp001512835
R3.40	Bacteria	Firmicutes_A	Mahellia_A	Caldicoprobacterales	Caldicoprobacteraceae	DTU074
R3.41	Bacteria	Firmicutes_A	Clostridia	Acetivibrionales	Acetivibrionaceae	Herbivorax	Herbivorax saccincola
R3.42	Archaea	Halobacteriota	Methanosarcinia	Methanosarcinales	Methanosarcinaceae	Methanosarcina	Methanosarcina flavescens

## Sheet: Description
Table S2. Bin classification from GTDB-tk analysis
