# Supplementary material for: Metagenomic Exploration Uncovers Several Novel ‘Candidatus’ Species Involved in Acetate Metabolism in High‐Ammonia Thermophilic Biogas Processes
Source: Microb Biotechnol. 2025 Mar 24;18(3):e70133. doi: 10.1111/1751-7915.70133 (PMC11932165; doi:10.1111/1751-7915.70133)
Supplement: Supplementary file 4 — Table S3. Gene annotation analysis for the presence of the WLP and GSRP genes in all bins. X and filled in green cell designates the prescenes of the gene/module. – and red cell signifies missing gene/module. The EC numbers used to screen for the genes are found to the right of the table. [file MBT2-18-e70133-s004.xlsx]

## Sheet: WLP and GSRP genes
Supplementary Table 3
BINS	WLP											GSRP
	fdhA	fhs	fchA	folD	metF	acsA	acsB	acsC	acsD	acsE	cooS	gcvT	gcvH	gcvPA	gcvPB	grdA	grdB	grdC	grdD	grdE	DLD		Genes part of the Wood-Ljungdahl Pathway
R1.1		x		x	x						x												acsB; acetyl-CoA synthase [EC:2.3.1.169]
R1.2		x			x									x		x	x	x	x	x			cdhE, acsC; acetyl-CoA decarbonylase/synthase, CODH/ACS complex subunit gamma [EC:2.1.1.245]
R1.3		x		x						x		x	x	x	x						x		cdhD, acsD; acetyl-CoA decarbonylase/synthase, CODH/ACS complex subunit delta [EC:2.1.1.245]
R1.4	x	x												x	x						x		acsE; 5-methyltetrahydrofolate corrinoid/iron sulfur protein methyltransferase [EC:2.1.1.258]
R1.5				x				x	x		x						x			x	x		metF, MTHFR; methylenetetrahydrofolate reductase (NADH) [EC:1.5.1.54] methylenetetrahydrofolate reductase [NAD(P)H] [EC:1.5.1.20]
R1.6		x		x	x																		folD; methylenetetrahydrofolate dehydrogenase (NADP+) / methenyltetrahydrofolate cyclohydrolase [EC:1.5.1.5 3.5.4.9]
R1.7		x		x	x							x	x	x	x						x		fhs; formate--tetrahydrofolate ligase [EC:6.3.4.3]
R1.8		x		x	x	x	x	x	x	x	x		x								x		fdhA; formate dehydrogenase (NADP+) alpha subunit [EC:1.17.1.10]
R1.9		x		x	x							x	x	x	x						x		fchA; methenyltetrahydrofolate cyclohydrolase [EC:3.5.4.9]
R1.10																							cooS, acsA; anaerobic carbon-monoxide dehydrogenase catalytic subunit [EC:1.2.7.4]
R1.11		x		x								x	x	x	x						x
R1.12		x		x								x	x	x	x						x
R1.13		x		x	x						x	x	x	x	x						x		Genes part of the Glycine synthase reductase pathway
R1.14																							grdA; glycine/sarcosine/betaine reductase complex component A [EC:1.21.4.2 1.21.4.3 1.21.4.4]
R1.15		x		x	x							x	x		x						x		grdE; glycine reductase complex component B subunit alpha and beta [EC:1.21.4.2]
R1.16		x		x								x	x	x	x						x		grdB; glycine reductase complex component B subunit gamma [EC:1.21.4.2]
R1.17		x		x	x								x								x		grdD; glycine/sarcosine/betaine reductase complex component C subunit alpha [EC:1.21.4.2 1.21.4.3 1.21.4.4]
R1.18	x	x		x	x						x	x	x	x	x	x	x	x	x	x	x		grdC; glycine/sarcosine/betaine reductase complex component C subunit beta [EC:1.21.4.2 1.21.4.3 1.21.4.4]
R1.19																							gcvPA; glycine dehydrogenase subunit 1 [EC:1.4.4.2]
R1.20																							gcvPB; glycine dehydrogenase subunit 2 [EC:1.4.4.2]
R1.21		x		x								x	x	x	x	x	x	x	x	x	x		gcvT, AMT; aminomethyltransferase [EC:2.1.2.10]
R1.22		x		x								x	x	x	x						x		gcvH, GCSH; glycine cleavage system H protein
R1.23																							DLD, lpd, pdhD; dihydrolipoamide dehydrogenase [EC:1.8.1.4]
R1.24		x		x								x	x	x							x
R1.25	x	x		x	x			x	x			x	x	x	x	x	x	x	x	x	x
R1.26		x		x								x	x	x	x						x
R1.27
R1.28				x
R1.29				x				x	x												x
R1.30		x		x
R1.31	x	x		x								x	x	x	x	x	x	x	x	x	x
R1.32	x	x		x	x	x		x	x	x	x					x	x	x	x	x
R1.33		x		x								x	x	x	x						x
	fdhA	fhs	fchA	folD	metF	acsA	acsB	acsC	acsD	acsE	cooS	gcvT	gcvH	gcvPA	gcvPB	grdA	grdB	grdC	grdD	grdE	DLD
R2.1		x		x								x	x	x	x						x
R2.2
R2.3		x		x	x							x	x		x						x
R2.4
R2.5		x			x							x		x	x	x	x	x	x	x	x
R2.6												x	x	x
R2.7					x
R2.8	x	x		x												x	x	x		x	x
R2.9		x		x								x	x	x	x						x
R2.10		x		x								x	x	x	x						x
R2.11		x		x	x																x
R2.12												x	x	x
R2.13
R2.14	x	x		x	x							x	x	x	x						x
R2.15	x	x		x	x	x	x	x	x	x		x	x	x	x						x
R2.16
R2.17	x	x		x								x	x	x	x	x	x	x	x	x	x
R2.18		x		x	x							x	x	x	x
R2.19		x		x																x
R2.20	x	x									x	x	x	x	x	x	x	x	x	x	x
R2.21		x		x	x								x								x
R2.22				x
R2.23
R2.24	x
R2.25
R2.26		x		x	x	x	x	x	x	x	x		x								x
R2.27		x		x	x							x		x	x
R2.28		x		x	x							x	x	x	x						x
R2.29		x		x	x
R2.30		x		x								x	x	x	x						x
R2.31		x										x	x	x	x						x
R2.32	x	x		x	x	x	x	x	x	x	x					x	x	x	x	x
R2.33		x		x								x	x		x
R2.34																					x
	fdhA	fhs	fchA	folD	metF	acsA	acsB	acsC	acsD	acsE	cooS	gcvT	gcvH	gcvPA	gcvPB	grdA	grdB	grdC	grdD	grdE	DLD
R3.1		x		x	x																x
R3.2		x		x	x
R3.3																					x
R3.4		x										x	x	x	x						x
R3.5		x		x	x	x											x			x
R3.6				x	x									x	x						x
R3.7
R3.8		x		x
R3.9				x
R3.10	x	x		x								x	x	x	x	x	x	x		x	x
R3.11		x			x							x	x	x	x						x
R3.12		x		x	x
R3.13		x		x								x	x	x	x						x
R3.14				x	x
R3.15		x			x							x	x	x	x	x	x	x	x	x	x
R3.16		x		x	x							x	x	x	x						x
R3.17
R3.18		x		x	x							x	x		x						x
R3.19				x	x			x	x	x		x	x	x	x						x
R3.20		x
R3.21
R3.22		x			x																x
R3.23
R3.24	x	x		x
R3.25		x
R3.26		x		x	x							x	x	x	x						x
R3.27
R3.28
R3.29												x	x	x
R3.30		x		x								x	x	x	x						x
R3.31		x		x	x							x	x	x	x
R3.32		x		x								x	x		x						x
R3.33	x	x		x	x							x	x	x	x	x	x	x	x	x	x
R3.34		x		x	x
R3.35		x		x								x	x	x	x						x
R3.36		x		x	x	x	x	x	x	x	x
R3.37		x		x											x						x
R3.38	x	x		x	x
R3.39		x
R3.40		x		x	x							x	x	x	x	x
R3.41		x		x	x						x
R3.42

## Sheet: Description
Table S3. Gene annotation analysis for the presence of the WLP and GSRP genes in all bins. X and filled in green cell designates the prescenes of the gene/module. - and red cell signifies missing gene/module. The EC numbers used to screen for the genes are found to the right of the table.
