# Supplementary material for: Metagenomic Exploration Uncovers Several Novel ‘Candidatus’ Species Involved in Acetate Metabolism in High‐Ammonia Thermophilic Biogas Processes
Source: Microb Biotechnol. 2025 Mar 24;18(3):e70133. doi: 10.1111/1751-7915.70133 (PMC11932165; doi:10.1111/1751-7915.70133)
Supplement: Supplementary file 5 — Table S4. The presence (green cell with an X) and absence (empty red cell) of KEGG modules in the recovered MAGs. [file MBT2-18-e70133-s006.xlsx]

## Sheet: Sheet1
Supplementary Table 4
Bin	R1.8	R2.26	R1.25	R1.32	R2.32	R1.21	R3.10
Carbohydrate metabolism
Central carbohydrate metabolsim
Glycolysis (Embden-Meyerhof pathway)	x		x		x	x	x
Glycolysis, core module involving three-carbon compounds	x	x	x	x	x	x	x
Glucogenesis, oxaloacetate	x	x
Pyruvate oxidation	x	x	x	x	x	x	x
Pentose phosphate pathway, non-oxidative phase	x	x	x		x
PRPP biosynthesis	x		x		x	x	x
Other carbohydrate metabolism
D-Galacturonate degradation (bacteria)	x	x
D-Glucuronate degradation	x	x
Glycogen biosynthesis	x			x	x
Nucleotide sugar biosynthesis, galactose	x				x	x	x
UDP-N-acetyl-D-glucosamine biosynthesis
Galactose degradation, Leloir pathway						x	x
Energy Metabolism
Carbon fixation
Phosphate acetyltransferase-acetate kinase pathway	x	x	x	x	x		x
Reductive acetyl-CoA pathway (Wood-Ljungdahl pathway)	x	x		x	x
ATP synthesis
V/A-type ATPase	x
F-type ATPase			x	x	x	x	x
NADH:quinone oxidoreductase			x
Energy Conservation
rnf complex	x	x				x	x
ech hydrogenase				x	x
NADH:quinone oxidoreductase			x
Lipid Metabolism
Fatty acid metabolsim
Fatty acid biosynthesis, elongation	x	x		x	x
beta-Oxidation, acyl-CoA synthesis			x	x	x
Lipid Metabolism
Phosphatidylethanolamine (PE) biosynthesis			x
Nucleotide metabolism
Purine metabolism
Guanine ribonucleotide biosynthesis	x	x	x	x	x
De novo purine biosynthesis			x	x
Pyrimidine metabolism
Pyrimidine ribonucleotide biosynthesis	x	x	x	x	x
Amino acid metabolism
Serine and threonine metabolism
Serine biosynthesis, glycerate-3P	x	x				x	x
Threonine biosynthesis, aspartate	x	x	x	x	x
Glycine cleavage system			x			x	x
Cysteine and methionine metabolism
Cysteine biosynthesis, serine	x	x	x	x	x
Branched-chain amino acid metabolism
Valine/isoleucine biosynthesis, pyruvate	x		x	x
Isoleucine biosynthesis, threonine	x
Leucine biosynthesis, 2-oxoisovalerate	x		x	x
Lysine metabolism
Lysine biosynthesis, DAP dehydrogenase pathway	x	x	x			x	x
Lysine biosynthesis, DAP aminotransferase pathway			x	x	x	x
Arginine and proline metabolism
Ornithine biosynthesis, glutamate	x		x	x	x
Arginine biosynthesis, ornithine			x
Proline biosynthesis, glutamate	x	x	x	x	x
Polyamine biosynthesis
Polyamine biosynthesis, arginine	x	x		x	x
Histidine metabolism
Histidine degradation				x	x	x
Aromatic amino acid metabolism
Shikimate pathway, phosphoenolpyruvate + erythrose-4P	x	x	x		x	x	x
Metabolism of cofactors and vitamins
Cofactor and vitamin metabolism
Thiamine salvage pathway	x		x
Pyridoxal-P biosynthesis			x
NAD biosynthesis, aspartate			x
Coenzyme A biosynthesis	x	x	x	x	x
Lipoic acid biosynthesis			x
C1-unit interconversion	x	x	x		x	x	x
Siroheme biosynthesis			x
Cobalamin biosynthesis				x	x
Pantothenate biosynthesis					x
Biosynthesis of terpenoids and polyketides
Terpenoid backbone biosynthesis
C5 isoprenoid biosynthesis, non-mevalonate pathway			x
C10-C20 isoprenoid biosynthesis	x	x	x
Membrane transport system
ABC transport systems
Alkanesulfonate	x	x	x
alpha-glucoside transport system						x	x
biotin transport system with energy coupling factor transport system ATP-binding protein	x	x	x	x	x
branched-chain amino acid transport system	x	x	x	x	x	x	x
cell division transport system	x	x
cobalt transport system			x	x
Nickel transport system
D-methionine transport system	x	x	x	x	x	x	x
Fe(III) transport system	x						x
Fluoroquinolones transport system						x
Galatose oligomer / maltooligosaccharide transport system						x	x
glucose/mannose transport system						x	x
glycine betaine/proline transport system			x
hemolysin transport system						x	x
inositol-phosphate transport system
lantibiotic transport system	x	x
Lip-oligosaccharide transport system				x
Lipopolysaccharide transport system						x	x
lysine transport system	x	x	x		x
molybdate transport system			x
myo-Inositol l-phosphate transport system						x	x
oligopeptide trasnport system
osmoprotectant transport system				x	x
phostphate transport system				x	x
raffinose/stachyose/melibiose transport system						x	x
ribose transport system						x	x
spermidine/putreseine transport system	x	x				x	x
Sulfonate transport system
tungstate transport system			x	x
zinc transport system	x		x		x
Additional genes
Alcohol dehydrogenase	x		x		x	x	x
aldehyde dehydrogenase	x
Beta-oxidation (acyl-CoA synthesis)			x		x
