# Supplementary material for: Metagenomic Exploration Uncovers Several Novel ‘Candidatus’ Species Involved in Acetate Metabolism in High‐Ammonia Thermophilic Biogas Processes
Source: Microb Biotechnol. 2025 Mar 24;18(3):e70133. doi: 10.1111/1751-7915.70133 (PMC11932165; doi:10.1111/1751-7915.70133)
Supplement: Supplementary file 6 — Table S5. Enzymes involved with methanation from bins that were classified as methanogens. Analysis was conducted from KEGG mapper reconstruct. X and filled in green cell designates the prescenes of the gene/module. – and red cell signifies missing gene/module. [file MBT2-18-e70133-s001.xlsx]

## Sheet: Methanogenic Genes
Supplementary Table 5
		R1.5	R1.27	R1.29	R2.13	R3.28	R3.42
CO2 Module	fwdA	x	x	x	x	x	x
	fwdB	x	x	x	x	x	x
	fwdC	x	x	x	x	x	x
	fwdD	x	x	x	x	x	x
	fwdE	x	x	x	x	x	x
	fwdF	x	x	x	x	x	x
	fwdG	x	x	x	x	x	x
	fwdH		x			x
	ftr	x	x	x	x	x	x
	mch	x	x	x	x	x	x
	mtd	x	x	x	x	x	x
	hmd		x			x
	mer	x	x	x	x	x	x
	mtrA	x	x	x	x	x	x
	mtrB	x	x		x	x	x
	mtrC	x	x		x	x	x
	mtrD	x	x		x	x	x
	mtrE	x	x		x	x	x
	mtrF		x			x	x
	mtrG		x			x	x
	mtrH	x	x	x	x	x	x
	mcrA	x	x	x	x	x	x
	mcrB	x	x	x	x	x	x
	mcrG	x	x	x	x	x	x
	hdrA1						x
	hdrB1						x
	hdrC1						x
	hdrA2	x	x	x	x	x	x
	hdrB2	x	x	x	x	x	x
	hdrC2	x	x	x	x	x	x
	hdrD						x
	hdrE						x
	mvhD		x			x
	mvhA		x	x		x
	mvhG		x	x		x
	fdhA
	fdhB	x	x	x	x	x
Acetate Module	ackA						x
	pta						x
	ACS	x	x	x	x	x	x
	cdhC	x	x	x	x	x	x
	cdhD	x	x	x	x	x	x
	cdhE	x	x	x	x	x	x
Methanol Module	mtaA						x
	mtaB						x
	mtaC						x
Methylamine Module	mtbA						x
	mtmC						x
	mtmB						x
	mtbC						x
	mtbB						x
	mttC						x
	mttB						x
Cofactor F420	cofC	x	x	x	x	x	x
	cofD	x	x	x	x	x
	cofE	x	x	x	x	x	x
	cofG	x	x	x	x	x	x
	cofH	x	x	x	x	x	x
Potassium ion regulation	TrkA	x	x	x	x	x	x
	TrkG	x	x	x	x	x	x
	kch		x			x
	kefC					x	x
	mcsS	x	x	x	x	x	x
	mcsL						x

## Sheet: Description
Table S5. Enzymes involved with methanation from bins that were classified as methanogens. Analysis was conducted from KEGG mapper reconstruct. X and filled in green cell designates the prescenes of the gene/module. - and red cell signifies missing gene/module.
